# Supplementary material for: Effects of Phage Cocktail, Probiotics, and Their Combination on Growth Performance and Gut Microbiota of Broiler Chickens
Source: Animals (Basel). 2023 Apr 13;13(8):1328. doi: 10.3390/ani13081328 (PMC10135209; doi:10.3390/ani13081328)
Supplement: Supplementary file 1 [file animals-13-01328-s001.zip]

Archive with 1 entries (1 files):
- animals-2209422-supplementary.pdf
